# Supplementary material for: Immunomodulatory Effects of Herbal Compounds Quercetin and Curcumin on Cellular and Molecular Functions of Bovine-Milk-Isolated Neutrophils toward Streptococcus agalactiae Infection
Source: Animals (Basel). 2021 Nov 17;11(11):3286. doi: 10.3390/ani11113286 (PMC8614355; doi:10.3390/ani11113286)
Supplement: Supplementary file 1 [file animals-11-03286-s001.zip]

Archive with 2 entries (2 files):
- animals-1435788 (3).pdf
- Table S3. All raw data.xlsx
