# Supplementary material for: Immunomodulatory Effects of Herbal Compounds Quercetin and Curcumin on Cellular and Molecular Functions of Bovine-Milk-Isolated Neutrophils toward Streptococcus agalactiae Infection
Source: Animals (Basel). 2021 Nov 17;11(11):3286. doi: 10.3390/ani11113286 (PMC8614355; doi:10.3390/ani11113286)
Supplement: Supplementary file 1 [file animals-11-03286-s001.zip › Table S3. All raw data.xlsx]

## Sheet: Fig2B
Quercetin	Control	13 uM	25 uM	50 uM	100 uM		Curcumin	Control	13 uM	65 uM	325 uM
	100	81.01	91.01	99.44	46.37			100	91.47	89.15	88.37
	100	70.48	88.92	94.58	42.17			100	90.22	96.96	117.39
	100	98.81	89.76	93.45	41.67			100	107.07	97.88	102.02
	100	92.13	93.71	80.34	51.12			100	98.97	95.57	95.88
	140.22	127.93	102.68	101.68	43.02			93.8	91.47	96.9	92.25
	108.43	120.48	90.72	95.78	42.77			106.52	94.57	98.04	92.39
	115.48	113.1	94.52	107.74	57.74			98.99	98.99	95.86	100
	93.82	105.62	96.07	103.93	51.12			104.12	101.03	100	90.72
Mean	107.2	101.2	93.42	97.12	47		Mean	100.4	96.72	96.3	97.38
SEM	5.256	6.927	1.586	2.954	2.049		SEM	1.319	2.061	1.133	3.294

## Sheet: Fig3C
	Control	Quercetin	Curcuminoid
	1590	4410	1320
	1400	3170	1640
	1270	3170	2610
	1020	4050	1360
	1510	2260	2710
	1350	2720	3400
	1080	2620	1370
	2510	2180	1650
	1540	2750	2490
	2010	1860	2560
	2320	2360	2490
	2310	2540	2330
	2120	2030	1930
	1650	2670	2400
	2080	1830	2070
Mean	1717	2708	2155
SEM	122.4	191.7	155.3

## Sheet: Fig4B
	Control	Quercetin	Curcumin
	23.376	15.905	23.922
	20.344	16.113	17.379
	35.015	29	38.252
	17.65	9.526	11.249
	37.589	29.801	34.466
	18.784	15.857	32.829
	17.141	15.066	9.675
	57.187	44.342	40.933
	n/a	7.22	11.531
	46.296	32.583	44.833
	65.517	51.52	33.957
	33.538	29.014	28.822
	17.954	16.24	19.654
	19.772	15.926	20.256
	16.328	13.858	18.074
	19.466	17.466	19.894
	16.882	20.744	24.814
	23.616	19.638	23.544
	23.38	19.412	34.076
Mean	28.32	22.06	25.69	×1000
SEM	3.475	2.618	2.378	×1000

## Sheet: Fig4E
	Control	Quercetin	Curcumin
	1535	1515	2074
	2563	1507	2145
	2830	1515	1756
	2337	1410	2197
	2413	2159	3314
	2394	1264	4043
	1623	1823	2121
	1787	1703	2053
	1982	5177	2628
	1415	2076	2174
	2029	2343	3732
	1697	2493	2556
	1849	1812	2945
	1907	2490	3433
	1419	1619	1686
	1989	2780	3547
	1298	1685	2224
	1465	1554	1505
	1517	2391	2900
Mean	1897	2069	2581
SEM	100.7	199.4	170.3

## Sheet: Fig5A
	Control	Quercetin	Curcumin
	90.2	93.3	92
	89.5	94.35	93.35
	87.35	91.55	92.1
	91.35	94.8	92.8
	88.55	92.6	89.75
	90.85	94.65	93.55
	93.85	95.5	94.15
	87.55	86.1	87.8
	86.85	87.7	92.8
	88.2	87.25	86.9
	87.6	84.45	83.7
	89.9	86.8	87.65
	86.7	86.1	89.25
	86.4	n/a	86.05
	87.55	84.8	85.2
	89.3	86.1	87.55
	92.8	91.35	90.75
Mean	89.09	89.84	89.73
SEM	0.5278	1.004	0.7891

## Sheet: Fig5C
	Control	Quercetin	Curcumin
	11	5	3
	3	2	1
	9	8	4
	6	5	4
	7	4	7
	10	3	4
	4	1	2
	4	7	8
Mean	6.75	4.375	4.125
SEM	1.065	0.8438	0.8332

## Sheet: Fig6A
	Control	Quercetin	Curcumin
	1615.3	1750	1971.35
	1601.4	1860.5	2652.8
	1920.5	2075.05	2648.45
	1955.8	2251.95	2677.45
	1970.2	2525.65	2918.55
	2233.4	2442.85	2216.05
	1435.5	1877.5	1942.95
	1225.18	1347.7	1732.55
	899.925	1095.25	1580.6
	1207.9	1439.65	2003.7
	859.865	973.51	1388.2
	1026.17	1131.9	1720.65
	832.145	920	1504.25
	831.51	927.74	1439.35
	1967.1	2603.7	2537.1
	1739.05	2613.95	2104.55
	2545.8	3733.9	3414.95
	2153.25	2331	2719.6
	2330.5	2854.6	2336.1
Mean	1597	1935	2185
SEM	127.1	177.9	129.6

## Sheet: Fig7A&B
IL1B	Control	Quercetin	Curcumin		IL6	Control	Quercetin	Curcumin		TNF	Control	Quercetin	Curcumin		CYBA	Control	Quercetin	Curcumin		LAMP1	Control	Quercetin	Curcumin		RAC	Control	Quercetin	Curcumin
	1	0.3	1.93			1	0.08	1.91			1	0.92	0.52			1	0.62	0.07			1	1.78	6.28			1	n/a	5.51
	1	0.78	0.49			1	0.07	0.17			1	0.24	0.29			1	0.03	0.31			1	4.33	1.76			1	1.31	4.17
	1	0.76	0.62			1	0.2	0			1	0.22	0.29			1	0.9	0.32			1	5.48	2.79			1	1.46	2.86
	1	0.7	0.25			1	0.03	0.08			1	0.17	0.64			1	0.26	1.68			1	0.62	1.82			1	1.04	7.5
	1	0.4	0.66			1	0.38	0.8			1	0.39	0.01			1	0.03	0.05			1	1.71	2.06			1	1.24	1.92
	1	0.12	0.41			1	0.47	1.42			1	0.39	0.46			1	0.25	0.67			1	1.42	1.87			1	1.41	2.38
	1	0.39	0.12			1	0.49	0.42			1	0.5	0.35			1	0.14	0.37			1	4.46	2.95			1	0.94	1.52
	1	0.92	0.01			1	0.23	0			1	0.35	0.23			1	0.99	0.02			1	2.29	3.22			1	1.47	2.06
	1	0.32	0.51			1	0.36	0.13			1	0.17	0.16			1	0.12	0.22			1	1.54	1.36			1	3.26	2.71
	1	0.19	1.29			1	0.29	1.38			1	0.81	0.44			1	0.14	1.17			1	1.23	6.69			1	0.82	7.38
	1	0.17	1.26			1	0.13	1.85			1	0.18	0.63			1	0.06	0.31			1	0.25	4.25			1	2.14	4.26
	1	0.14	0.95			1	0.1	1.15			1	0.12	0.14			1	0.14	1.12			1	0.35	0.83			1	3.54	5.11
	1	0.79	2			1	n/a	1.08			1	0.91	1.25			1	0.13	0.36			1	0.75	3.75			1	3.57	6.88
	1	0.28	0.22			1	0.84	0.78			1	0.08	0.2			1	0.05	0.09			1	2.17	1.2			1	0.85	1.85
	1	0.1	0.32			1	0.17	0.05			1	0.42	0.38			1	0.68	0.07			1	1.1	0.85			1	2.3	3.85
Mean	1	0.424	0.736		Mean	1	0.2743	0.748		Mean	1	0.3913	0.3993		Mean	1	0.3027	0.4553		Mean	1	1.965	2.779		Mean	1	1.811	3.997
SEM	0	0.07374	0.1614		SEM	0	0.05894	0.1768		SEM	0	0.07249	0.0764		SEM	0	0.08426	0.1275		SEM	0	0.4084	0.4691		SEM	0	0.2649	0.5347

## Sheet: Fig8A
CASP3	Control	Quercetin	Curcumin		FAS	Control	Quercetin	Curcumin		CFLAR	Control	Quercetin	Curcumin		BCL2	Control	Quercetin	Curcumin		BCL2L1	Control	Quercetin	Curcumin
	1	0.9	1.01			1	1.38	0.37			1	0.59	0.54			1	1.63	8.24			1	2.12	2.1
	1	1.43	5.82			1	1.18	0.74			1	1.02	0.57			1	2.13	1.79			1	3.27	4.11
	1	1.86	3.63			1	1.59	0.45			1	1.15	1.03			1	6.11	5.4			1	5.28	5.47
	1	1.35	2.53			1	1.34	0.35			1	0.26	0.56			1	1.04	1.51			1	3.97	2.55
	1	0.88	11.42			1	1.13	0.7			1	0.54	0.01			1	4.27	2.39			1	5.52	1.67
	1	1.03	6.74			1	0.77	0.37			1	0.53	0.76			1	1.18	1.92			1	1.72	1.4
											1	0.54	0.71			1	0.49	1.84			1	2.33	1.67
											1	0.21	0			1	1.02	1.2			1	3.54	0.58
											1	1.68	1.61			1	3.84	1.85			1	4.59	3.01
											1	0.47	0.49			1	0.75	1.03			1	2.45	3.31
											1	0.78	0.72			1	1.15	6.05			1	0.35	1.08
											1	1.05	0.16			1	4.59	1			1	7.26	1.04
											1	1.39	0.36			1	1.03	1.08			1	2.65	1.21
											1	0.73	0.47			1	1.92	1.02			1	1.96	4.03
											1	0.24	0.4			1	1.49	2.69			1	1.7	2.05
Mean	1	1.242	5.192		Mean	1	1.232	0.4967		Mean	1	0.7453	0.5593		Mean	1	2.176	2.601		Mean	1	3.247	2.352
SEM	0	0.1551	1.512		SEM	0	0.1138	0.07219		SEM	0	0.1119	0.1039		SEM	0	0.4373	0.5642		SEM	0	0.4665	0.3572

## Sheet: Fig8B
	Control	Quercetin	Curcumin
	0	0.64068	0.40077
	0	0.45593	0.19864
	0.25207	0.55859	0.15073
	0.71236	0.52658	0.68006
	0.32787	0.43158	0.29879
	0.2289	0.51029	0.59252
Mean	0.2535	0.5206	0.3869
SEM	0.1073	0.03061	0.08706
